# Supplementary material for: Characterization of the Chloroplast Genome of Argyranthemum frutescens and a Comparison with Other Species in Anthemideae
Source: Genes (Basel). 2022 Sep 25;13(10):1720. doi: 10.3390/genes13101720 (PMC9602088; doi:10.3390/genes13101720)
Supplement: Supplementary file 1 [file genes-13-01720-s001.zip]

Archive with 4 entries (2 files):
- genes-1904567-supplementary/
- genes-1904567-supplementary/supplementary file/
- genes-1904567-supplementary/supplementary file/supplementary information.pdf
- genes-1904567-supplementary/supplementary file/The assembly results by mapping short reads to the assembled sequence by Screen capture of the IGV.pdf
